# Supplementary material for: Inversion of pheromone preference optimizes foraging in C. elegans
Source: eLife. 2021 Jul 6;10:e58144. doi: 10.7554/eLife.58144 (PMC8260229; doi:10.7554/eLife.58144)
Supplement: Figure 1—source data 1. [file elife-58144-fig1-data1.txt]

date	rep	time	worm_pheromone_cue	worm_solvent_cue	tot_worms	net_worm_pheromone_cue	net_worm_solvent_cue	nte_tot_worms	chem.ind.cum
1	1	1	0	0	0	0	0	0	0
1	1	2	12	15	27	12	15	27	-0.111111111
1	1	3	37	29	66	25	14	39	0.282051282
1	1	4	84	75	159	47	46	93	0.010752688
1	1	5	100	100	200	16	25	41	-0.219512195
1	2	1	19	0	19	19	0	19	1
1	2	2	80	29	109	61	29	90	0.355555556
1	2	3	118	48	166	38	19	57	0.333333333
1	2	4	121	104	225	3	56	59	-0.898305085
1	2	5	179	133	312	58	29	87	0.333333333
1	3	1	9	2	11	9	2	11	0.636363636
1	3	2	40	33	73	31	31	62	0
1	3	3	63	43	106	23	10	33	0.393939394
1	3	4	92	93	185	29	50	79	-0.265822785
1	3	5	124	115	239	32	22	54	0.185185185
1	4	1	5	5	10	5	5	10	0
1	4	2	59	30	89	54	25	79	0.367088608
1	4	3	83	41	124	24	11	35	0.371428571
1	4	4	85	111	196	2	70	72	-0.944444444
1	4	5	92	149	241	7	38	45	-0.688888889
1	5	1	1	1	2	0	0	0	0
1	5	2	24	17	41	24	17	41	0.170731707
1	5	3	73	17	90	49	0	49	1
1	5	4	92	72	164	19	55	74	-0.486486486
1	5	5	127	81	208	35	9	44	0.590909091
1	6	1	3	2	5	3	2	5	0.2
1	6	2	51	21	72	48	19	67	0.432835821
1	6	3	64	35	99	13	14	27	-0.037037037
1	6	4	95	95	190	31	60	91	-0.318681319
1	6	5	110	128	238	15	33	48	-0.375
1	7	1	4	0	4	4	0	4	1
1	7	2	25	26	51	21	26	47	-0.106382979
1	7	3	44	44	88	19	18	37	0.027027027
1	7	4	89	111	200	45	67	112	-0.196428571
1	7	5	89	121	210	0	10	10	-1
1	8	1	3	4	7	3	4	7	-0.142857143
1	8	2	31	39	70	28	35	63	-0.111111111
1	8	3	50	49	99	19	10	29	0.310344828
1	8	4	97	91	188	47	42	89	0.056179775
1	8	5	112	123	235	15	32	47	-0.361702128
1	9	1	1	0	1	1	0	1	1
1	9	2	9	8	17	8	8	16	0
1	9	3	25	25	50	16	17	33	-0.03030303
1	9	4	79	57	136	54	32	86	0.255813953
1	9	5	81	71	152	2	14	16	-0.75
1	10	1	1	1	2	0	0	0	0
1	10	2	20	19	39	20	19	39	0.025641026
1	10	3	35	29	64	15	10	25	0.2
1	10	4	95	63	158	60	34	94	0.276595745
1	10	5	103	71	174	8	8	16	0
1	11	1	2	0	2	2	0	2	1
1	11	2	41	24	65	39	24	63	0.238095238
1	11	3	49	24	73	8	0	8	1
1	11	4	126	53	179	77	29	106	0.452830189
1	11	5	132	76	208	6	23	29	-0.586206897
1	12	1	2	0	2	2	0	2	1
1	12	2	13	2	15	11	2	13	0.692307692
1	12	3	13	15	28	0	13	13	-1
1	12	4	70	46	116	57	31	88	0.295454545
1	12	5	81	62	143	11	16	27	-0.185185185
2	13	1	1	0	1	0	0	0	0
2	13	2	21	12	33	21	12	33	0.272727273
2	13	3	37	20	57	16	8	24	0.333333333
2	13	4	83	47	130	46	27	73	0.260273973
2	13	5	83	62	145	0	15	15	-1
2	14	1	1	1	2	0	0	0	0
2	14	2	6	1	7	6	1	7	0.714285714
2	14	3	15	8	23	9	7	16	0.125
2	14	4	51	36	87	36	28	64	0.125
2	14	5	51	51	102	0	15	15	-1
2	15	1	1	1	2	0	0	0	0
2	15	2	28	11	39	28	11	39	0.435897436
2	15	3	42	20	62	14	9	23	0.217391304
2	15	4	99	68	167	57	48	105	0.085714286
2	15	5	119	74	193	20	6	26	0.538461538
2	16	1	1	1	2	0	0	0	0
2	16	2	9	3	12	9	3	12	0.5
2	16	3	28	11	39	19	8	27	0.407407407
2	16	4	81	53	134	53	42	95	0.115789474
2	16	5	92	54	146	11	1	12	0.833333333
2	17	1	1	1	2	0	0	0	0
2	17	2	12	4	16	16	4	20	0.6
2	17	3	35	16	51	23	12	35	0.314285714
2	17	4	67	43	110	32	27	59	0.084745763
2	17	5	69	57	126	2	14	16	-0.75
2	18	1	1	2	3	1	2	3	-0.333333333
2	18	2	21	13	34	20	11	31	0.290322581
2	18	3	48	13	61	27	0	27	1
2	18	4	95	55	150	47	42	89	0.056179775
2	18	5	95	66	161	0	11	11	-1
2	19	1	1	1	2	0	0	0	0
2	19	2	15	7	22	15	7	22	0.363636364
2	19	3	27	16	43	12	9	21	0.142857143
2	19	4	73	38	111	46	22	68	0.352941176
2	19	5	80	49	129	7	11	18	-0.222222222
2	20	1	1	1	2	0	0	0	0
2	20	2	10	7	17	10	7	17	0.176470588
2	20	3	35	15	50	25	8	33	0.515151515
2	20	4	73	48	121	38	33	71	0.070422535
2	20	5	81	59	140	8	11	19	-0.157894737
2	21	1	1	0	1	0	0	0	0
2	21	2	2	0	2	2	0	2	1
2	21	3	16	9	25	14	9	23	0.217391304
2	21	4	40	40	80	24	31	55	-0.127272727
2	21	5	47	49	96	7	9	16	-0.125
2	22	1	1	1	2	0	0	0	0
2	22	2	11	11	22	11	11	22	0
2	22	3	23	20	43	12	9	21	0.142857143
2	22	4	60	63	123	37	43	80	-0.075
2	22	5	60	76	136	0	13	13	-1
2	23	1	1	1	2	0	0	0	0
2	23	2	28	9	37	28	9	37	0.513513514
2	23	3	49	20	69	21	11	32	0.3125
2	23	4	97	56	153	48	36	84	0.142857143
2	23	5	100	73	173	3	17	20	-0.7
2	24	1	1	1	2	0	0	0	0
2	24	2	17	12	29	17	12	29	0.172413793
2	24	3	24	12	36	7	0	7	1
2	24	4	70	52	122	46	40	86	0.069767442
2	24	5	70	57	127	0	5	5	-1
2	25	1	1	1	2	0	0	0	0
2	25	2	29	9	38	29	9	38	0.526315789
2	25	3	52	25	77	23	16	39	0.179487179
2	25	4	91	61	152	39	36	75	0.04
2	25	5	91	76	167	0	15	15	-1
