# Supplementary material for: Inversion of pheromone preference optimizes foraging in C. elegans
Source: eLife. 2021 Jul 6;10:e58144. doi: 10.7554/eLife.58144 (PMC8260229; doi:10.7554/eLife.58144)
Supplement: Figure 3—source data 1. [file elife-58144-fig3-data1.txt]

date	treat	worm_density	food	pheromone_blend	worms_pheromone_cue	worms_solvent_cue	tot_worms	chemotaxis_index
1	only_food	high	yes	no	6	3	9	0.333333333
1	only_food	high	yes	no	16	4	20	0.6
1	only_food	high	yes	no	4	1	5	0.6
1	only_food	high	yes	no	13	1	14	0.857142857
1	only_food	high	yes	no	8	0	8	1
1	food_pheromone	high	yes	yes	11	9	20	0.1
1	food_pheromone	high	yes	yes	7	0	7	1
1	food_pheromone	high	yes	yes	11	3	14	0.571428571
1	food_pheromone	high	yes	yes	9	3	12	0.5
1	food_pheromone	high	yes	yes	25	7	32	0.5625
1	food_pheromone	high	yes	yes	27	6	33	0.636363636
1	food_pheromone	high	yes	yes	17	6	23	0.47826087
1	food_pheromone	high	yes	yes	16	5	21	0.523809524
1	only_pheromone	high	no	yes	6	31	37	-0.675675676
1	only_pheromone	high	no	yes	18	26	44	-0.181818182
1	only_pheromone	high	no	yes	20	23	43	-0.069767442
1	only_pheromone	high	no	yes	9	12	21	-0.142857143
1	only_pheromone	high	no	yes	19	12	31	0.225806452
1	only_pheromone	high	no	yes	19	16	35	0.085714286
1	only_pheromone	high	no	yes	6	10	16	-0.25
1	only_pheromone	high	no	yes	4	2	6	0.333333333
1	only_pheromone	high	no	yes	8	41	49	-0.673469388
1	only_pheromone	high	no	yes	3	16	19	-0.684210526
1	only_pheromone	high	no	yes	16	20	36	-0.111111111
1	only_pheromone	high	no	yes	23	30	53	-0.132075472
1	only_pheromone	high	no	yes	28	27	55	0.018181818
1	only_pheromone	high	no	yes	11	13	24	-0.083333333
1	only_pheromone	high	no	yes	18	17	35	0.028571429
1	only_pheromone	high	no	yes	22	28	50	-0.12
1	only_pheromone	high	no	yes	17	21	38	-0.105263158
1	only_pheromone	high	no	yes	16	22	38	-0.157894737
1	only_pheromone	high	no	yes	9	6	15	0.2
1	only_pheromone	high	no	yes	22	31	53	-0.169811321
1	control	high	no	no	57	21	78	0.46
1	control	high	no	no	18	6	24	0.5
1	control	high	no	no	51	15	66	0.55
1	control	high	no	no	58	22	80	0.45
1	control	high	no	no	35	4	39	0.79
1	control	high	no	no	43	17	60	0.43
1	control	high	no	no	60	17	77	0.56
1	control	high	no	no	34	18	52	0.31
1	control	high	no	no	24	13	37	0.3
1	control	high	no	no	41	38	79	0.04
2	only_food	high	yes	no	22	19	41	0.073170732
2	only_food	high	yes	no	2	3	5	-0.2
2	only_food	high	yes	no	19	16	35	0.085714286
2	only_food	high	yes	no	20	22	42	-0.047619048
2	only_food	high	yes	no	9	4	13	0.384615385
2	only_food	high	yes	no	9	11	20	-0.1
2	only_food	high	yes	no	8	5	13	0.230769231
2	only_food	high	yes	no	17	2	19	0.789473684
2	only_food	high	yes	no	15	2	17	0.764705882
2	only_food	high	yes	no	34	21	55	0.236363636
2	food_pheromone	high	yes	yes	4	6	10	-0.2
2	food_pheromone	high	yes	yes	6	6	12	0
2	food_pheromone	high	yes	yes	10	2	12	0.666666667
2	food_pheromone	high	yes	yes	19	5	24	0.583333333
2	food_pheromone	high	yes	yes	12	14	26	-0.076923077
2	food_pheromone	high	yes	yes	13	4	17	0.529411765
2	food_pheromone	high	yes	yes	17	3	20	0.7
2	food_pheromone	high	yes	yes	5	5	10	0
2	food_pheromone	high	yes	yes	3	2	5	0.2
2	food_pheromone	high	yes	yes	2	1	3	0.333333333
2	only_pheromone	high	no	yes	19	30	49	-0.224489796
2	only_pheromone	high	no	yes	9	22	31	-0.419354839
2	only_pheromone	high	no	yes	3	11	14	-0.571428571
2	only_pheromone	high	no	yes	14	24	38	-0.263157895
2	only_pheromone	high	no	yes	9	13	22	-0.181818182
2	only_pheromone	high	no	yes	17	21	38	-0.105263158
2	only_pheromone	high	no	yes	7	20	27	-0.481481481
2	only_pheromone	high	no	yes	17	28	45	-0.244444444
2	only_pheromone	high	no	yes	11	3	14	0.571428571
2	only_pheromone	high	no	yes	19	20	39	-0.025641026
2	control	high	no	no	2	6	8	-0.5
2	control	high	no	no	9	10	19	-0.052631579
2	control	high	no	no	10	12	22	-0.090909091
2	control	high	no	no	19	11	30	0.266666667
2	control	high	no	no	14	10	24	0.166666667
2	control	high	no	no	27	17	44	0.227272727
2	control	high	no	no	32	24	56	0.142857143
2	control	high	no	no	25	11	36	0.388888889
2	control	high	no	no	13	21	34	-0.235294118
2	control	high	no	no	11	16	27	-0.185185185
3	food_pheromone	high	yes	yes	33	27	60	0.1
3	food_pheromone	high	yes	yes	23	13	36	0.277777778
3	food_pheromone	high	yes	yes	35	28	63	0.111111111
3	food_pheromone	high	yes	yes	44	28	72	0.222222222
3	food_pheromone	high	yes	yes	27	19	46	0.173913043
3	food_pheromone	high	yes	yes	23	16	39	0.179487179
3	food_pheromone	high	yes	yes	21	14	35	0.2
3	food_pheromone	high	yes	yes	25	19	44	0.136363636
3	food_pheromone	high	yes	yes	42	17	59	0.423728814
3	food_pheromone	high	yes	yes	40	13	53	0.509433962
3	only_pheromone	high	no	yes	12	12	24	0
3	only_pheromone	high	no	yes	13	6	19	0.368421053
3	only_pheromone	high	no	yes	19	12	31	0.225806452
3	only_pheromone	high	no	yes	20	12	32	0.25
3	only_pheromone	high	no	yes	13	24	37	-0.297297297
3	only_pheromone	high	no	yes	12	18	30	-0.2
3	only_pheromone	high	no	yes	5	6	11	-0.090909091
3	only_pheromone	high	no	yes	17	26	43	-0.209302326
3	only_pheromone	high	no	yes	18	27	45	-0.2
3	only_pheromone	high	no	yes	10	22	32	-0.375
3	only_food	high	yes	no	16	11	27	0.185185185
3	only_food	high	yes	no	21	22	43	-0.023255814
3	only_food	high	yes	no	35	24	59	0.186440678
3	only_food	high	yes	no	6	4	10	0.2
3	only_food	high	yes	no	16	15	31	0.032258065
3	only_food	high	yes	no	13	13	26	0
3	control	high	no	no	6	3	9	0.333333333
3	control	high	no	no	23	14	37	0.243243243
3	control	high	no	no	11	9	20	0.1
3	control	high	no	no	14	6	20	0.4
3	control	high	no	no	12	10	22	0.090909091
4	control	high	no	no	26	30	56	-0.071428571
4	control	high	no	no	2	14	16	-0.75
4	control	high	no	no	3	63	66	-0.909090909
4	control	high	no	no	30	45	75	-0.2
4	control	high	no	no	26	42	68	-0.235294118
4	control	high	no	no	28	24	52	0.076923077
4	control	high	no	no	27	40	67	-0.194029851
4	control	high	no	no	13	20	33	-0.212121212
4	control	high	no	no	26	41	67	-0.223880597
4	control	high	no	no	36	35	71	0.014084507
4	only_pheromone	high	no	yes	22	43	65	-0.323076923
4	only_pheromone	high	no	yes	29	36	65	-0.107692308
4	only_pheromone	high	no	yes	35	33	68	0.029411765
4	only_pheromone	high	no	yes	41	50	91	-0.098901099
4	only_pheromone	high	no	yes	23	34	57	-0.192982456
4	only_pheromone	high	no	yes	23	35	58	-0.206896552
4	only_pheromone	high	no	yes	32	32	64	0
4	only_pheromone	high	no	yes	10	19	29	-0.310344828
4	only_pheromone	high	no	yes	22	46	68	-0.352941176
4	only_pheromone	high	no	yes	11	49	60	-0.633333333
4	only_food	high	yes	no	31	5	36	0.722222222
4	only_food	high	yes	no	13	8	21	0.238095238
4	only_food	high	yes	no	7	12	19	-0.263157895
4	only_food	high	yes	no	21	4	25	0.68
4	only_food	high	yes	no	5	25	30	-0.666666667
4	only_food	high	yes	no	10	10	20	0
4	only_food	high	yes	no	13	24	37	-0.297297297
4	only_food	high	yes	no	4	18	22	-0.636363636
4	only_food	high	yes	no	8	3	11	0.454545455
4	only_food	high	yes	no	22	27	49	-0.102040816
4	food_pheromone	high	yes	yes	16	5	21	0.523809524
4	food_pheromone	high	yes	yes	26	3	29	0.793103448
4	food_pheromone	high	yes	yes	13	10	23	0.130434783
4	food_pheromone	high	yes	yes	11	8	19	0.157894737
4	food_pheromone	high	yes	yes	37	6	43	0.720930233
4	food_pheromone	high	yes	yes	20	5	25	0.6
4	food_pheromone	high	yes	yes	25	7	32	0.5625
4	food_pheromone	high	yes	yes	51	16	67	0.52238806
4	food_pheromone	high	yes	yes	12	5	17	0.411764706
4	food_pheromone	high	yes	yes	17	11	28	0.214285714
1	only_food	low	yes	no	13	28	41	-0.365853659
1	only_food	low	yes	no	6	40	46	-0.739130435
1	only_food	low	yes	no	5	27	32	-0.6875
1	only_food	low	yes	no	19	18	37	0.027027027
1	only_food	low	yes	no	12	7	19	0.263157895
1	only_food	low	yes	no	26	9	35	0.485714286
1	only_food	low	yes	no	12	29	41	-0.414634146
1	only_food	low	yes	no	18	8	26	0.384615385
1	only_food	low	yes	no	17	26	43	-0.209302326
1	only_food	low	yes	no	8	8	16	0
1	control	low	no	no	16	20	36	-0.111111111
1	control	low	no	no	10	18	28	-0.285714286
1	control	low	no	no	15	17	32	-0.0625
1	control	low	no	no	18	21	39	-0.076923077
1	control	low	no	no	17	13	30	0.133333333
1	control	low	no	no	8	21	29	-0.448275862
1	control	low	no	no	20	10	30	0.333333333
1	control	low	no	no	17	24	41	-0.170731707
1	control	low	no	no	15	31	46	-0.347826087
1	control	low	no	no	11	24	35	-0.371428571
2	control	low	no	no	6	2	8	0.5
2	control	low	no	no	5	5	10	0
2	control	low	no	no	12	2	14	0.714285714
2	control	low	no	no	11	9	20	0.1
2	control	low	no	no	9	7	16	0.125
2	control	low	no	no	10	12	22	-0.090909091
2	control	low	no	no	10	10	20	0
2	control	low	no	no	5	12	17	-0.411764706
2	control	low	no	no	8	8	16	0
2	control	low	no	no	3	12	15	-0.6
3	control	low	no	no	28	18	46	0.217391304
3	control	low	no	no	15	13	28	0.071428571
3	control	low	no	no	8	12	20	-0.2
3	control	low	no	no	9	5	14	0.285714286
3	control	low	no	no	12	5	17	0.411764706
3	control	low	no	no	6	13	19	-0.368421053
3	control	low	no	no	7	5	12	0.166666667
3	control	low	no	no	12	16	28	-0.142857143
2	food	low	yes	no	4	3	7	0.142857143
2	food	low	yes	no	7	4	11	0.272727273
2	food	low	yes	no	7	7	14	0
2	food	low	yes	no	3	4	7	-0.142857143
2	food	low	yes	no	1	2	3	-0.333333333
2	food	low	yes	no	5	2	7	0.428571429
2	food	low	yes	no	3	0	3	1
2	food	low	yes	no	2	4	6	-0.333333333
3	food	low	yes	no	5	15	20	-0.5
3	food	low	yes	no	17	12	29	0.172413793
3	food	low	yes	no	9	16	25	-0.28
3	food	low	yes	no	5	13	18	-0.444444444
3	food	low	yes	no	16	25	41	-0.219512195
3	food	low	yes	no	8	9	17	-0.058823529
3	food	low	yes	no	17	11	28	0.214285714
3	food	low	yes	no	8	17	25	-0.36
3	food	low	yes	no	24	9	33	0.454545455
3	food	low	yes	no	16	5	21	0.523809524
3	food	low	yes	no	7	10	17	-0.176470588
3	food	low	yes	no	6	8	14	-0.142857143
3	food	low	yes	no	20	17	37	0.081081081
3	food	low	yes	no	39	22	61	0.278688525
3	food	low	yes	no	37	18	55	0.345454545
3	food	low	yes	no	16	10	26	0.230769231
