# Supplementary material for: Inversion of pheromone preference optimizes foraging in C. elegans
Source: eLife. 2021 Jul 6;10:e58144. doi: 10.7554/eLife.58144 (PMC8260229; doi:10.7554/eLife.58144)
Supplement: Figure 3—figure supplement 1—source data 1. [file elife-58144-fig3-figsupp1-data1.txt]

date	synthetic_pheromone	treat	food	pheromone	rep	worms_pheromone_cue	worms_solvent_cue	tot_worms	chemotaxis_index
1	icas#9	food_pheromone	yes	yes	1	62	46	108	0.148148148
1	icas#9	food_pheromone	yes	yes	2	60	18	78	0.538461538
1	icas#9	food_pheromone	yes	yes	3	32	27	59	0.084745763
1	icas#9	food_pheromone	yes	yes	4	36	27	63	0.142857143
1	icas#9	food_pheromone	yes	yes	5	43	47	90	-0.044444444
1	icas#9	food_pheromone	yes	yes	6	46	19	65	0.415384615
1	icas#9	food_pheromone	yes	yes	7	57	6	63	0.80952381
1	icas#9	food_pheromone	yes	yes	8	48	43	91	0.054945055
1	icas#9	food_pheromone	yes	yes	9	36	36	72	0
1	icas#9	food_pheromone	yes	yes	10	45	44	89	0.011235955
1	icas#9	only_pheromone	no	yes	1	38	34	72	0.055555556
1	icas#9	only_pheromone	no	yes	2	60	56	116	0.034482759
1	icas#9	only_pheromone	no	yes	3	33	62	95	-0.305263158
1	icas#9	only_pheromone	no	yes	4	54	51	105	0.028571429
1	icas#9	only_pheromone	no	yes	5	25	25	50	0
1	icas#9	only_pheromone	no	yes	6	50	27	77	0.298701299
1	icas#9	only_pheromone	no	yes	7	56	65	121	-0.074380165
1	icas#9	only_pheromone	no	yes	8	42	43	85	-0.011764706
1	icas#9	only_pheromone	no	yes	9	62	56	118	0.050847458
1	icas#9	only_pheromone	no	yes	10	46	79	125	-0.264
1	icas#9	only_food	yes	no	1	58	41	99	0.171717172
1	icas#9	only_food	yes	no	2	48	23	71	0.352112676
1	icas#9	only_food	yes	no	3	63	24	87	0.448275862
1	icas#9	only_food	yes	no	4	28	38	66	-0.151515152
1	icas#9	only_food	yes	no	5	31	27	58	0.068965517
1	icas#9	only_food	yes	no	6	49	25	74	0.324324324
1	icas#9	only_food	yes	no	7	56	34	90	0.244444444
1	icas#9	only_food	yes	no	8	30	27	57	0.052631579
1	icas#9	only_food	yes	no	9	51	24	75	0.36
1	icas#9	only_food	yes	no	10	53	25	78	0.358974359
1	icas#9	control	no	no	1	54	55	109	-0.009174312
1	icas#9	control	no	no	2	29	34	63	-0.079365079
1	icas#9	control	no	no	3	40	46	86	-0.069767442
1	icas#9	control	no	no	4	35	29	64	0.09375
1	icas#9	control	no	no	5	43	34	77	0.116883117
1	icas#9	control	no	no	6	40	36	76	0.052631579
1	icas#9	control	no	no	7	25	18	43	0.162790698
1	icas#9	control	no	no	8	49	40	89	0.101123596
1	icas#9	control	no	no	9	35	35	70	0
1	icas#9	control	no	no	10	45	61	106	-0.150943396
2	icas#9	food_pheromone	yes	yes	1	13	35	48	-0.458333333
2	icas#9	food_pheromone	yes	yes	2	6	14	20	-0.4
2	icas#9	food_pheromone	yes	yes	3	15	9	24	0.25
2	icas#9	food_pheromone	yes	yes	4	17	34	51	-0.333333333
2	icas#9	food_pheromone	yes	yes	5	16	31	47	-0.319148936
2	icas#9	food_pheromone	yes	yes	6	16	28	44	-0.272727273
2	icas#9	food_pheromone	yes	yes	7	13	17	30	-0.133333333
2	icas#9	food_pheromone	yes	yes	8	9	6	15	0.2
2	icas#9	food_pheromone	yes	yes	9	14	34	48	-0.416666667
2	icas#9	food_pheromone	yes	yes	10	25	19	44	0.136363636
2	icas#9	only_pheromone	no	yes	1	17	56	73	-0.534246575
2	icas#9	only_pheromone	no	yes	2	24	36	60	-0.2
2	icas#9	only_pheromone	no	yes	3	15	40	55	-0.454545455
2	icas#9	only_pheromone	no	yes	4	6	14	20	-0.4
2	icas#9	only_pheromone	no	yes	5	14	25	39	-0.282051282
2	icas#9	only_pheromone	no	yes	6	16	19	35	-0.085714286
2	icas#9	only_pheromone	no	yes	7	24	34	58	-0.172413793
2	icas#9	only_pheromone	no	yes	8	15	40	55	-0.454545455
2	icas#9	only_pheromone	no	yes	9	14	19	33	-0.151515152
2	icas#9	only_pheromone	no	yes	10	15	29	44	-0.318181818
2	icas#9	only_food	yes	no	1	41	30	71	0.154929577
2	icas#9	only_food	yes	no	2	17	16	33	0.03030303
2	icas#9	only_food	yes	no	3	26	19	45	0.155555556
2	icas#9	only_food	yes	no	4	25	17	42	0.19047619
2	icas#9	only_food	yes	no	5	25	24	49	0.020408163
2	icas#9	only_food	yes	no	6	12	3	15	0.6
2	icas#9	control	no	no	1	7	10	17	-0.176470588
2	icas#9	control	no	no	2	17	9	26	0.307692308
2	icas#9	control	no	no	3	18	13	31	0.161290323
2	icas#9	control	no	no	4	16	16	32	0
2	icas#9	control	no	no	5	13	25	38	-0.315789474
3	icas#9	food_pheromone	yes	yes	1	13	40	53	-0.509433962
3	icas#9	food_pheromone	yes	yes	2	13	51	64	-0.59375
3	icas#9	food_pheromone	yes	yes	3	24	37	61	-0.213114754
3	icas#9	food_pheromone	yes	yes	4	28	44	72	-0.222222222
3	icas#9	food_pheromone	yes	yes	5	29	64	93	-0.376344086
3	icas#9	food_pheromone	yes	yes	6	52	26	78	0.333333333
3	icas#9	food_pheromone	yes	yes	7	39	12	51	0.529411765
3	icas#9	food_pheromone	yes	yes	8	46	26	72	0.277777778
3	icas#9	food_pheromone	yes	yes	9	40	32	72	0.111111111
3	icas#9	food_pheromone	yes	yes	10	38	20	58	0.310344828
3	icas#9	only_pheromone	no	yes	1	18	37	55	-0.345454545
3	icas#9	only_pheromone	no	yes	2	15	39	54	-0.444444444
3	icas#9	only_pheromone	no	yes	3	23	66	89	-0.483146067
3	icas#9	only_pheromone	no	yes	4	24	50	74	-0.351351351
3	icas#9	only_pheromone	no	yes	5	22	38	60	-0.266666667
3	icas#9	only_pheromone	no	yes	6	27	29	56	-0.035714286
3	icas#9	only_pheromone	no	yes	7	31	15	46	0.347826087
3	icas#9	only_pheromone	no	yes	8	42	34	76	0.105263158
3	icas#9	only_pheromone	no	yes	9	26	22	48	0.083333333
3	icas#9	only_pheromone	no	yes	10	40	36	76	0.052631579
3	icas#9	only_food	yes	no	1	25	32	57	-0.122807018
3	icas#9	only_food	yes	no	2	18	37	55	-0.345454545
3	icas#9	only_food	yes	no	3	20	13	33	0.212121212
3	icas#9	only_food	yes	no	4	20	37	57	-0.298245614
3	icas#9	only_food	yes	no	5	32	27	59	0.084745763
3	icas#9	only_food	yes	no	6	21	30	51	-0.176470588
3	icas#9	only_food	yes	no	7	40	27	67	0.194029851
3	icas#9	only_food	yes	no	8	44	33	77	0.142857143
3	icas#9	only_food	yes	no	9	27	32	59	-0.084745763
3	icas#9	only_food	yes	no	10	14	21	35	-0.2
3	icas#9	control	no	no	1	38	49	87	-0.126436782
3	icas#9	control	no	no	2	23	77	100	-0.54
3	icas#9	control	no	no	3	20	32	52	-0.230769231
3	icas#9	control	no	no	4	19	48	67	-0.432835821
3	icas#9	control	no	no	5	22	52	74	-0.405405405
3	icas#9	control	no	no	6	21	11	32	0.3125
3	icas#9	control	no	no	7	33	24	57	0.157894737
3	icas#9	control	no	no	8	25	16	41	0.219512195
3	icas#9	control	no	no	9	23	14	37	0.243243243
3	icas#9	control	no	no	10	23	34	57	-0.192982456
4	icas#9	food_pheromone	yes	yes	1	37	4	41	0.804878049
4	icas#9	food_pheromone	yes	yes	2	34	6	40	0.7
4	icas#9	food_pheromone	yes	yes	3	15	14	29	0.034482759
4	icas#9	food_pheromone	yes	yes	4	59	10	69	0.710144928
4	icas#9	food_pheromone	yes	yes	5	24	5	29	0.655172414
4	icas#9	food_pheromone	yes	yes	6	18	8	26	0.384615385
4	icas#9	food_pheromone	yes	yes	7	51	21	72	0.416666667
4	icas#9	food_pheromone	yes	yes	8	34	14	48	0.416666667
4	icas#9	food_pheromone	yes	yes	9	23	6	29	0.586206897
4	icas#9	food_pheromone	yes	yes	10	8	1	9	0.777777778
4	icas#9	only_pheromone	no	yes	1	9	14	23	-0.217391304
4	icas#9	only_pheromone	no	yes	2	28	43	71	-0.211267606
4	icas#9	only_pheromone	no	yes	3	33	42	75	-0.12
4	icas#9	only_pheromone	no	yes	4	26	38	64	-0.1875
4	icas#9	only_pheromone	no	yes	5	11	19	30	-0.266666667
4	icas#9	only_pheromone	no	yes	6	11	37	48	-0.541666667
4	icas#9	only_pheromone	no	yes	7	9	17	26	-0.307692308
4	icas#9	only_pheromone	no	yes	8	22	36	58	-0.24137931
4	icas#9	only_pheromone	no	yes	9	9	17	26	-0.307692308
4	icas#9	only_pheromone	no	yes	10	9	54	63	-0.714285714
4	icas#9	only_food	yes	no	1	36	1	37	0.945945946
4	icas#9	only_food	yes	no	2	10	1	11	0.818181818
4	icas#9	only_food	yes	no	3	12	7	19	0.263157895
4	icas#9	only_food	yes	no	4	38	17	55	0.381818182
4	icas#9	only_food	yes	no	5	42	12	54	0.555555556
4	icas#9	control	no	no	1	10	19	29	-0.310344828
4	icas#9	control	no	no	2	17	23	40	-0.15
4	icas#9	control	no	no	3	8	13	21	-0.238095238
4	icas#9	control	no	no	4	2	15	17	-0.764705882
4	icas#9	control	no	no	5	21	9	30	0.4
5	icas#9	food_pheromone	yes	yes	1	45	62	107	-0.158878505
5	icas#9	food_pheromone	yes	yes	2	36	22	58	0.24137931
5	icas#9	food_pheromone	yes	yes	3	17	7	24	0.416666667
5	icas#9	food_pheromone	yes	yes	4	25	14	39	0.282051282
5	icas#9	food_pheromone	yes	yes	5	21	11	32	0.3125
5	icas#9	food_pheromone	yes	yes	6	12	14	26	-0.076923077
5	icas#9	food_pheromone	yes	yes	7	13	13	26	0
5	icas#9	food_pheromone	yes	yes	8	8	6	14	0.142857143
5	icas#9	food_pheromone	yes	yes	9	18	12	30	0.2
5	icas#9	food_pheromone	yes	yes	10	41	35	76	0.078947368
5	icas#9	only_pheromone	no	yes	1	15	16	31	-0.032258065
5	icas#9	only_pheromone	no	yes	2	6	36	42	-0.714285714
5	icas#9	only_pheromone	no	yes	3	10	23	33	-0.393939394
5	icas#9	only_pheromone	no	yes	4	30	15	45	0.333333333
5	icas#9	only_pheromone	no	yes	5	12	33	45	-0.466666667
5	icas#9	only_pheromone	no	yes	6	10	16	26	-0.230769231
5	icas#9	only_pheromone	no	yes	7	23	28	51	-0.098039216
5	icas#9	only_pheromone	no	yes	8	15	27	42	-0.285714286
5	icas#9	only_pheromone	no	yes	9	28	44	72	-0.222222222
5	icas#9	only_pheromone	no	yes	10	11	22	33	-0.333333333
5	icas#9	only_food	yes	no	1	17	23	40	-0.15
5	icas#9	only_food	yes	no	2	8	15	23	-0.304347826
5	icas#9	only_food	yes	no	3	20	14	34	0.176470588
5	icas#9	only_food	yes	no	4	1	5	6	-0.666666667
5	icas#9	only_food	yes	no	5	30	37	67	-0.104477612
5	icas#9	control	no	no	1	24	23	47	0.021276596
5	icas#9	control	no	no	2	18	26	44	-0.181818182
5	icas#9	control	no	no	3	18	11	29	0.24137931
5	icas#9	control	no	no	4	16	20	36	-0.111111111
5	icas#9	control	no	no	5	36	54	90	-0.2
1	ascr#5	food_pheromone	yes	yes	1	4	15	19	-0.578947368
1	ascr#5	food_pheromone	yes	yes	2	11	13	24	-0.083333333
1	ascr#5	food_pheromone	yes	yes	3	7	10	17	-0.176470588
1	ascr#5	food_pheromone	yes	yes	4	3	4	7	-0.142857143
1	ascr#5	food_pheromone	yes	yes	5	5	24	29	-0.655172414
1	ascr#5	food_pheromone	yes	yes	6	16	26	42	-0.238095238
1	ascr#5	food_pheromone	yes	yes	7	14	29	43	-0.348837209
1	ascr#5	food_pheromone	yes	yes	8	10	22	32	-0.375
1	ascr#5	food_pheromone	yes	yes	9	12	31	43	-0.441860465
1	ascr#5	food_pheromone	yes	yes	10	5	17	22	-0.545454545
1	ascr#5	only_pheromone	no	yes	1	12	9	21	0.142857143
1	ascr#5	only_pheromone	no	yes	2	4	5	9	-0.111111111
1	ascr#5	only_pheromone	no	yes	3	20	30	50	-0.2
1	ascr#5	only_pheromone	no	yes	4	7	10	17	-0.176470588
1	ascr#5	only_pheromone	no	yes	5	18	28	46	-0.217391304
1	ascr#5	only_pheromone	no	yes	6	12	11	23	0.043478261
1	ascr#5	only_pheromone	no	yes	7	24	18	42	0.142857143
1	ascr#5	only_pheromone	no	yes	8	11	7	18	0.222222222
1	ascr#5	only_pheromone	no	yes	9	7	4	11	0.272727273
1	ascr#5	only_pheromone	no	yes	10	8	8	16	0
1	ascr#5	only_food	yes	no	1	3	1	4	0.5
1	ascr#5	only_food	yes	no	2	13	11	24	0.083333333
1	ascr#5	only_food	yes	no	3	20	11	31	0.290322581
1	ascr#5	only_food	yes	no	4	6	8	14	-0.142857143
1	ascr#5	only_food	yes	no	5	11	8	19	0.157894737
1	ascr#5	only_food	yes	no	6	10	19	29	-0.310344828
1	ascr#5	only_food	yes	no	7	17	7	24	0.416666667
1	ascr#5	only_food	yes	no	8	2	6	8	-0.5
1	ascr#5	only_food	yes	no	9	20	14	34	0.176470588
1	ascr#5	only_food	yes	no	10	4	6	10	-0.2
1	ascr#5	control	no	no	1	4	8	12	-0.333333333
1	ascr#5	control	no	no	2	1	5	6	-0.666666667
1	ascr#5	control	no	no	3	5	1	6	0.666666667
1	ascr#5	control	no	no	4	11	8	19	0.157894737
1	ascr#5	control	no	no	5	8	10	18	-0.111111111
1	ascr#5	control	no	no	6	9	24	33	-0.454545455
1	ascr#5	control	no	no	7	7	12	19	-0.263157895
1	ascr#5	control	no	no	8	9	9	18	0
1	ascr#5	control	no	no	9	4	4	8	0
1	ascr#5	control	no	no	10	22	8	30	0.466666667
2	ascr#5	food_pheromone	yes	yes	1	25	30	55	-0.090909091
2	ascr#5	food_pheromone	yes	yes	2	6	8	14	-0.142857143
2	ascr#5	food_pheromone	yes	yes	3	18	18	36	0
2	ascr#5	food_pheromone	yes	yes	4	23	18	41	0.12195122
2	ascr#5	food_pheromone	yes	yes	5	12	14	26	-0.076923077
2	ascr#5	food_pheromone	yes	yes	6	2	7	9	-0.555555556
2	ascr#5	food_pheromone	yes	yes	7	15	16	31	-0.032258065
2	ascr#5	food_pheromone	yes	yes	8	48	28	76	0.263157895
2	ascr#5	food_pheromone	yes	yes	9	34	36	70	-0.028571429
2	ascr#5	food_pheromone	yes	yes	10	25	7	32	0.5625
2	ascr#5	only_pheromone	no	yes	1	32	57	89	-0.280898876
2	ascr#5	only_pheromone	no	yes	2	26	38	64	-0.1875
2	ascr#5	only_pheromone	no	yes	3	10	30	40	-0.5
2	ascr#5	only_pheromone	no	yes	4	38	21	59	0.288135593
2	ascr#5	only_pheromone	no	yes	5	15	18	33	-0.090909091
2	ascr#5	only_pheromone	no	yes	6	36	58	94	-0.234042553
2	ascr#5	only_pheromone	no	yes	7	8	20	28	-0.428571429
2	ascr#5	only_pheromone	no	yes	8	20	34	54	-0.259259259
2	ascr#5	only_pheromone	no	yes	9	30	42	72	-0.166666667
2	ascr#5	only_pheromone	no	yes	10	12	38	50	-0.52
2	ascr#5	only_food	yes	no	1	33	18	51	0.294117647
2	ascr#5	only_food	yes	no	2	28	11	39	0.435897436
2	ascr#5	only_food	yes	no	3	12	11	23	0.043478261
2	ascr#5	only_food	yes	no	4	17	11	28	0.214285714
2	ascr#5	only_food	yes	no	5	8	12	20	-0.2
2	ascr#5	control	no	no	1	25	20	45	0.111111111
2	ascr#5	control	no	no	2	26	23	49	0.06122449
2	ascr#5	control	no	no	3	15	24	39	-0.230769231
2	ascr#5	control	no	no	4	34	34	68	0
2	ascr#5	control	no	no	5	32	25	57	0.122807018
3	ascr#5	food_pheromone	yes	yes	1	8	1	9	0.777777778
3	ascr#5	food_pheromone	yes	yes	2	30	3	33	0.818181818
3	ascr#5	food_pheromone	yes	yes	3	36	6	42	0.714285714
3	ascr#5	food_pheromone	yes	yes	4	6	7	13	-0.076923077
3	ascr#5	food_pheromone	yes	yes	5	21	10	31	0.35483871
3	ascr#5	food_pheromone	yes	yes	6	20	4	24	0.666666667
3	ascr#5	food_pheromone	yes	yes	7	18	3	21	0.714285714
3	ascr#5	food_pheromone	yes	yes	8	21	4	25	0.68
3	ascr#5	food_pheromone	yes	yes	9	52	8	60	0.733333333
3	ascr#5	food_pheromone	yes	yes	10	21	4	25	0.68
3	ascr#5	only_pheromone	no	yes	1	3	25	28	-0.785714286
3	ascr#5	only_pheromone	no	yes	2	44	28	72	0.222222222
3	ascr#5	only_pheromone	no	yes	3	12	29	41	-0.414634146
3	ascr#5	only_pheromone	no	yes	4	29	19	48	0.208333333
3	ascr#5	only_pheromone	no	yes	5	25	42	67	-0.253731343
3	ascr#5	only_pheromone	no	yes	6	17	20	37	-0.081081081
3	ascr#5	only_pheromone	no	yes	7	19	37	56	-0.321428571
3	ascr#5	only_pheromone	no	yes	8	3	20	23	-0.739130435
3	ascr#5	only_pheromone	no	yes	9	7	15	22	-0.363636364
3	ascr#5	only_pheromone	no	yes	10	15	18	33	-0.090909091
3	ascr#5	only_food	yes	no	1	91	25	116	0.568965517
3	ascr#5	only_food	yes	no	2	11	0	11	1
3	ascr#5	only_food	yes	no	3	27	4	31	0.741935484
3	ascr#5	only_food	yes	no	4	54	13	67	0.611940299
3	ascr#5	only_food	yes	no	5	35	7	42	0.666666667
3	ascr#5	control	no	no	1	28	12	40	0.4
3	ascr#5	control	no	no	2	12	26	38	-0.368421053
3	ascr#5	control	no	no	3	22	23	45	-0.022222222
3	ascr#5	control	no	no	4	17	34	51	-0.333333333
3	ascr#5	control	no	no	5	17	24	41	-0.170731707
4	ascr#5	food_pheromone	yes	yes	1	77	46	123	0.25203252
4	ascr#5	food_pheromone	yes	yes	2	32	12	44	0.454545455
4	ascr#5	food_pheromone	yes	yes	3	28	11	39	0.435897436
4	ascr#5	food_pheromone	yes	yes	4	23	4	27	0.703703704
4	ascr#5	food_pheromone	yes	yes	5	39	39	78	0
4	ascr#5	food_pheromone	yes	yes	6	34	10	44	0.545454545
4	ascr#5	food_pheromone	yes	yes	7	53	13	66	0.606060606
4	ascr#5	food_pheromone	yes	yes	8	12	9	21	0.142857143
4	ascr#5	food_pheromone	yes	yes	9	42	9	51	0.647058824
4	ascr#5	food_pheromone	yes	yes	10	31	37	68	-0.088235294
4	ascr#5	only_pheromone	no	yes	1	33	50	83	-0.204819277
4	ascr#5	only_pheromone	no	yes	2	17	19	36	-0.055555556
4	ascr#5	only_pheromone	no	yes	3	45	27	72	0.25
4	ascr#5	only_pheromone	no	yes	4	8	19	27	-0.407407407
4	ascr#5	only_pheromone	no	yes	5	23	16	39	0.179487179
4	ascr#5	only_pheromone	no	yes	6	5	1	6	0.666666667
4	ascr#5	only_pheromone	no	yes	7	17	19	36	-0.055555556
4	ascr#5	only_pheromone	no	yes	8	13	14	27	-0.037037037
4	ascr#5	only_pheromone	no	yes	9	29	51	80	-0.275
4	ascr#5	only_pheromone	no	yes	10	31	41	72	-0.138888889
4	ascr#5	only_food	yes	no	1	26	32	58	-0.103448276
4	ascr#5	only_food	yes	no	2	16	10	26	0.230769231
4	ascr#5	only_food	yes	no	3	21	13	34	0.235294118
4	ascr#5	only_food	yes	no	4	16	10	26	0.230769231
4	ascr#5	only_food	yes	no	5	23	26	49	-0.06122449
4	ascr#5	control	no	no	1	17	11	28	0.214285714
4	ascr#5	control	no	no	2	22	17	39	0.128205128
4	ascr#5	control	no	no	3	23	9	32	0.4375
4	ascr#5	control	no	no	4	16	11	27	0.185185185
4	ascr#5	control	no	no	5	14	39	53	-0.471698113
5	ascr#5	food_pheromone	yes	yes	1	17	3	20	0.7
5	ascr#5	food_pheromone	yes	yes	2	52	38	90	0.155555556
5	ascr#5	food_pheromone	yes	yes	3	18	30	48	-0.25
5	ascr#5	food_pheromone	yes	yes	4	29	34	63	-0.079365079
5	ascr#5	food_pheromone	yes	yes	5	31	29	60	0.033333333
5	ascr#5	food_pheromone	yes	yes	6	35	25	60	0.166666667
5	ascr#5	food_pheromone	yes	yes	7	41	15	56	0.464285714
5	ascr#5	food_pheromone	yes	yes	8	43	26	69	0.246376812
5	ascr#5	food_pheromone	yes	yes	9	38	42	80	-0.05
5	ascr#5	food_pheromone	yes	yes	10	58	11	69	0.68115942
5	ascr#5	only_food	yes	no	1	57	10	67	0.701492537
5	ascr#5	only_food	yes	no	2	44	16	60	0.466666667
5	ascr#5	only_food	yes	no	3	39	19	58	0.344827586
5	ascr#5	only_food	yes	no	4	19	29	48	-0.208333333
5	ascr#5	only_food	yes	no	5	7	6	13	0.076923077
5	ascr#5	only_food	yes	no	6	28	34	62	-0.096774194
5	ascr#5	only_food	yes	no	7	40	24	64	0.25
5	ascr#5	only_food	yes	no	8	48	45	93	0.032258065
5	ascr#5	only_food	yes	no	9	59	26	85	0.388235294
5	ascr#5	only_food	yes	no	10	21	21	42	0
5	ascr#5	control	no	no	1	33	37	70	-0.057142857
5	ascr#5	control	no	no	2	38	48	86	-0.11627907
5	ascr#5	control	no	no	3	29	46	75	-0.226666667
5	ascr#5	control	no	no	4	52	40	92	0.130434783
5	ascr#5	control	no	no	5	60	29	89	0.348314607
5	ascr#5	control	no	no	6	41	42	83	-0.012048193
5	ascr#5	control	no	no	7	27	53	80	-0.325
5	ascr#5	control	no	no	8	45	33	78	0.153846154
5	ascr#5	control	no	no	9	52	51	103	0.009708738
5	ascr#5	control	no	no	10	31	23	54	0.148148148
5	ascr#5	only_pheromone	no	yes	1	31	33	64	-0.03125
5	ascr#5	only_pheromone	no	yes	2	47	74	121	-0.223140496
5	ascr#5	only_pheromone	no	yes	3	32	39	71	-0.098591549
5	ascr#5	only_pheromone	no	yes	4	14	19	33	-0.151515152
5	ascr#5	only_pheromone	no	yes	5	17	19	36	-0.055555556
5	ascr#5	only_pheromone	no	yes	6	28	30	58	-0.034482759
5	ascr#5	only_pheromone	no	yes	7	25	38	63	-0.206349206
5	ascr#5	only_pheromone	no	yes	8	27	58	85	-0.364705882
5	ascr#5	only_pheromone	no	yes	9	42	46	88	-0.045454545
5	ascr#5	only_pheromone	no	yes	10	15	27	42	-0.285714286
