# Supplementary material for: Inversion of pheromone preference optimizes foraging in C. elegans
Source: eLife. 2021 Jul 6;10:e58144. doi: 10.7554/eLife.58144 (PMC8260229; doi:10.7554/eLife.58144)
Supplement: Figure 4—source data 1. [file elife-58144-fig4-data1.txt]

date	food	pheromone_blend	glycerol	rep	worms_pheromone_cue	worms_solvent_cue	tot_worms	chemotaxis_index
1	yes	no	no	1	50	52	102	-0.019607843
1	yes	no	no	2	22	36	58	-0.24137931
1	yes	no	no	3	4	69	73	-0.890410959
1	yes	no	no	4	48	48	96	0
1	yes	no	no	5	59	57	116	0.017241379
1	yes	no	no	6	23	62	85	-0.458823529
1	yes	no	no	7	74	66	140	0.057142857
1	yes	no	no	8	56	47	103	0.087378641
1	yes	no	no	9	43	42	85	0.011764706
1	yes	no	no	10	48	41	89	0.078651685
1	yes	yes	no	1	47	19	66	0.424242424
1	yes	yes	no	2	50	38	88	0.136363636
1	yes	yes	no	3	50	47	97	0.030927835
1	yes	yes	no	4	40	40	80	0
1	yes	yes	no	5	27	47	74	-0.27027027
1	yes	yes	no	6	72	6	78	0.846153846
1	yes	yes	no	7	35	52	87	-0.195402299
1	yes	yes	no	8	78	4	82	0.902439024
1	yes	yes	no	9	66	40	106	0.245283019
1	yes	yes	no	10	53	46	99	0.070707071
1	yes	no	yes	1	36	31	67	0.074626866
1	yes	no	yes	2	28	48	76	-0.263157895
1	yes	no	yes	3	41	48	89	-0.078651685
1	yes	no	yes	4	23	34	57	-0.192982456
1	yes	no	yes	5	63	48	111	0.135135135
1	yes	no	yes	6	18	18	36	0
1	yes	no	yes	7	41	53	94	-0.127659574
1	yes	no	yes	8	16	41	57	-0.438596491
1	yes	no	yes	9	36	35	71	0.014084507
1	yes	no	yes	10	42	38	80	0.05
1	yes	yes	yes	1	48	40	88	0.090909091
1	yes	yes	yes	2	42	56	98	-0.142857143
1	yes	yes	yes	3	39	70	109	-0.28440367
1	yes	yes	yes	4	67	52	119	0.12605042
1	yes	yes	yes	5	37	37	74	0
1	yes	yes	yes	6	62	55	117	0.05982906
1	yes	yes	yes	7	55	63	118	-0.06779661
1	yes	yes	yes	8	62	42	104	0.192307692
1	yes	yes	yes	9	41	35	76	0.078947368
1	yes	yes	yes	10	68	62	130	0.046153846
2	yes	no	no	1	26	33	59	-0.118644068
2	yes	no	no	2	31	35	66	-0.060606061
2	yes	no	no	3	41	29	70	0.171428571
2	yes	no	no	4	22	28	50	-0.12
2	yes	no	no	5	19	28	47	-0.191489362
2	yes	no	no	6	40	40	80	0
2	yes	no	no	7	41	52	93	-0.11827957
2	yes	no	no	8	31	50	81	-0.234567901
2	yes	no	no	9	27	50	77	-0.298701299
2	yes	no	no	10	60	34	94	0.276595745
2	yes	no	yes	1	20	29	49	-0.183673469
2	yes	no	yes	2	10	22	32	-0.375
2	yes	no	yes	3	23	45	68	-0.323529412
2	yes	no	yes	4	24	44	68	-0.294117647
2	yes	no	yes	5	32	27	59	0.084745763
2	yes	no	yes	6	17	19	36	-0.055555556
2	yes	no	yes	7	7	15	22	-0.363636364
2	yes	no	yes	8	33	10	43	0.534883721
2	yes	no	yes	9	31	25	56	0.107142857
2	yes	no	yes	10	22	23	45	-0.022222222
2	yes	yes	yes	1	50	80	130	-0.230769231
2	yes	yes	yes	2	11	19	30	-0.266666667
2	yes	yes	yes	3	35	20	55	0.272727273
2	yes	yes	yes	4	38	29	67	0.134328358
2	yes	yes	yes	5	27	35	62	-0.129032258
2	yes	yes	yes	6	40	32	72	0.111111111
2	yes	yes	yes	7	53	46	99	0.070707071
2	yes	yes	yes	8	28	28	56	0
2	yes	yes	yes	9	47	45	92	0.02173913
2	yes	yes	yes	10	36	23	59	0.220338983
3	yes	no	no	1	73	23	96	0.520833333
3	yes	no	no	2	24	18	42	0.142857143
3	yes	no	no	3	24	13	37	0.297297297
3	yes	no	no	4	49	47	96	0.020833333
3	yes	no	no	5	40	43	83	-0.036144578
3	yes	no	no	6	34	38	72	-0.055555556
3	yes	no	no	7	44	36	80	0.1
3	yes	no	no	8	31	53	84	-0.261904762
3	yes	no	no	9	15	28	43	-0.302325581
3	yes	no	no	10	37	52	89	-0.168539326
3	yes	yes	no	1	48	20	68	0.411764706
3	yes	yes	no	2	42	32	74	0.135135135
3	yes	yes	no	3	65	33	98	0.326530612
3	yes	yes	no	4	35	25	60	0.166666667
3	yes	yes	no	5	40	27	67	0.194029851
3	yes	yes	no	6	52	27	79	0.316455696
3	yes	yes	no	7	36	11	47	0.531914894
3	yes	yes	no	8	53	32	85	0.247058824
3	yes	yes	no	9	50	19	69	0.449275362
3	yes	yes	no	10	54	5	59	0.830508475
3	yes	no	yes	1	24	18	42	0.142857143
3	yes	no	yes	2	34	26	60	0.133333333
3	yes	no	yes	3	73	39	112	0.303571429
3	yes	no	yes	4	28	41	69	-0.188405797
3	yes	no	yes	5	34	34	68	0
3	yes	no	yes	6	12	17	29	-0.172413793
3	yes	no	yes	7	34	17	51	0.333333333
3	yes	no	yes	8	32	23	55	0.163636364
3	yes	no	yes	9	25	42	67	-0.253731343
3	yes	no	yes	10	22	21	43	0.023255814
3	yes	yes	yes	1	30	39	69	-0.130434783
3	yes	yes	yes	2	28	39	67	-0.164179104
3	yes	yes	yes	3	41	37	78	0.051282051
3	yes	yes	yes	4	38	32	70	0.085714286
3	yes	yes	yes	5	31	22	53	0.169811321
3	yes	yes	yes	6	49	36	85	0.152941176
3	yes	yes	yes	7	57	26	83	0.373493976
3	yes	yes	yes	8	38	19	57	0.333333333
3	yes	yes	yes	9	26	32	58	-0.103448276
3	yes	yes	yes	10	49	17	66	0.484848485
4	yes	no	no	1	44	30	74	0.189189189
4	yes	no	no	2	23	48	71	-0.352112676
4	yes	no	no	3	43	40	83	0.036144578
4	yes	no	no	4	49	14	63	0.555555556
4	yes	no	no	5	62	21	83	0.493975904
4	yes	no	no	6	20	21	41	-0.024390244
4	yes	no	no	7	28	39	67	-0.164179104
4	yes	no	no	8	40	33	73	0.095890411
4	yes	no	no	9	52	27	79	0.316455696
4	yes	no	no	10	61	16	77	0.584415584
4	yes	yes	no	1	24	28	52	-0.076923077
4	yes	yes	no	2	34	18	52	0.307692308
4	yes	yes	no	3	29	12	41	0.414634146
4	yes	yes	no	4	45	15	60	0.5
4	yes	yes	no	5	41	19	60	0.366666667
4	yes	yes	no	6	15	27	42	-0.285714286
4	yes	yes	no	7	36	12	48	0.5
4	yes	yes	no	8	65	24	89	0.460674157
4	yes	yes	no	9	1	0	1	1
4	yes	yes	no	10	42	24	66	0.272727273
4	yes	no	yes	1	34	14	48	0.416666667
4	yes	no	yes	2	24	21	45	0.066666667
4	yes	no	yes	3	39	31	70	0.114285714
4	yes	no	yes	4	37	16	53	0.396226415
4	yes	no	yes	5	41	31	72	0.138888889
4	yes	no	yes	6	43	50	93	-0.075268817
4	yes	no	yes	7	33	22	55	0.2
4	yes	no	yes	8	37	18	55	0.345454545
4	yes	no	yes	9	32	33	65	-0.015384615
4	yes	no	yes	10	51	36	87	0.172413793
4	yes	yes	no	1	60	30	90	0.333333333
4	yes	yes	no	2	55	26	81	0.358024691
4	yes	yes	no	3	67	16	83	0.614457831
4	yes	yes	no	4	48	23	71	0.352112676
4	yes	yes	no	5	52	15	67	0.552238806
4	yes	yes	no	6	37	29	66	0.121212121
4	yes	yes	no	7	48	33	81	0.185185185
4	yes	yes	no	8	59	17	76	0.552631579
4	yes	yes	no	9	42	19	61	0.37704918
4	yes	yes	no	10	47	15	62	0.516129032
5	yes	no	no	1	40	40	80	0
5	yes	no	no	2	29	48	77	-0.246753247
5	yes	no	no	3	17	57	74	-0.540540541
5	yes	no	no	4	33	55	88	-0.25
5	yes	no	no	5	54	54	108	0
5	yes	no	no	6	22	63	85	-0.482352941
5	yes	no	no	7	18	55	73	-0.506849315
5	yes	no	no	8	24	41	65	-0.261538462
5	yes	no	no	9	23	64	87	-0.471264368
5	yes	no	no	10	18	65	83	-0.56626506
5	yes	yes	no	1	54	51	105	0.028571429
5	yes	yes	no	2	71	41	112	0.267857143
5	yes	yes	no	3	29	24	53	0.094339623
5	yes	yes	no	4	67	46	113	0.185840708
5	yes	yes	no	5	59	44	103	0.145631068
5	yes	yes	no	6	49	39	88	0.113636364
5	yes	yes	no	7	43	22	65	0.323076923
5	yes	yes	no	8	44	32	76	0.157894737
5	yes	yes	no	9	57	47	104	0.096153846
5	yes	yes	no	10	64	16	80	0.6
5	yes	no	yes	1	24	24	48	0
5	yes	no	yes	2	49	63	112	-0.125
5	yes	no	yes	3	49	49	98	0
5	yes	no	yes	4	40	48	88	-0.090909091
5	yes	no	yes	5	48	47	95	0.010526316
5	yes	no	yes	6	27	27	54	0
5	yes	no	yes	7	16	31	47	-0.319148936
5	yes	no	yes	8	28	30	58	-0.034482759
5	yes	no	yes	9	47	48	95	-0.010526316
5	yes	no	yes	10	34	52	86	-0.209302326
5	yes	yes	yes	1	50	37	87	0.149425287
5	yes	yes	yes	2	42	20	62	0.35483871
5	yes	yes	yes	3	58	57	115	0.008695652
5	yes	yes	yes	4	53	62	115	-0.07826087
5	yes	yes	yes	5	37	50	87	-0.149425287
5	yes	yes	yes	6	35	38	73	-0.04109589
5	yes	yes	yes	7	38	47	85	-0.105882353
5	yes	yes	yes	8	36	53	89	-0.191011236
5	yes	yes	yes	9	25	25	50	0
5	yes	yes	yes	10	41	46	87	-0.057471264
